# Supplementary material for: High-Throughput SHAPE Analysis Reveals Structures in HIV-1 Genomic RNA Strongly Conserved across Distinct Biological States
Source: PLoS Biol. 2008 Apr 29;6(4):e96. doi: 10.1371/journal.pbio.0060096 (PMC2689691; doi:10.1371/journal.pbio.0060096)
Supplement: Dataset S1 — This dataset contains the complete SHAPE reactivity data for the ex virio, in virio, AT-2 treated, and in vitro transcript states. (346 KB XLS) [file pbio.0060096.sd001.xls]

## Sheet: HIV-1 NL4-3 SHAPE
position	nucleotide	ex virio	ex virio	in virio	in virio	AT-2 treated	AT-2 treated	transcript	transcript
			(stdev)		(stdev)		(stdev)		(stdev)
3	U
4	C
5	U							0.050056
6	C							0.097665	0.4017
7	U	0.074688				0		0.13827	0.00750947
8	C	0		0.00077415		0.0874785	0.0361211	0.0535534	0.0727297
9	U	0.048975		0.092378		0.075328	0.000804688	0.0770743	0.0576266
10	G	0		0.055281		0.0209709	0.0158506	0.0596203	0.0456959
11	G	0	0.00765655	0.033074		0.000409	0.0373508	0.045839	0.036251
12	U	0	0.00325764	0.048492		0.00732045	0.0219692	0.0307723	0.0238705
13	U	0	0.00493723	0.0242106	0.0354125	0.00647207	0.00849508	0.0817889	0.0742781
14	A	0.0226717	0.0246982	0.094646	0.00306884	0.0442128	0.0520151	0.136356	0.0883746
15	G	0.167715	0.0789768	0.277865	0.157055	0.18007	0.0687449	0.28206	0.131348
16	A	1.85725	0.01393	1.5867	0.36317	1.2869	0.309854	1.30054	0.289281
17	C	0.451125	0.0260852	0.46078	0.0437841	0.46459	0.209049	0.43018	0.132849
18	C	0.270865	0.009751	0.3056	0.0452407	0.406315	0.328826	0.29928	0.141637
19	A	0.061711	0.00576999	0.117	0.0110733	0.143227	0.0962273	0.188545	0.0983277
20	G	0.096915	0.0399445	0.091581	0.027406	0.072516	0.0334546	0.207125	0.134941
21	A	0.414445	0.0431972	0.259745	0.0912097	0.12333	0.0207889	0.436613	0.184457
22	U	0.73651	0.0262337					0.46135	0.171742
23	C	0.58518	0.12957	0.51987	0.0126006	0.108216	0.0316699	0.598337	0.118257
24	U	0.492315	0.100897	0.49259	0.0673873	0.34035	0.00384666	0.51372	0.177064
25	G	0.19136	0.0515198	0.173145	0.0334674	0.129	0.0236032	0.244783	0.0968671
26	A	0.12521	0.00670337	0.08845	0.0190777	0.0738575	0.00853973	0.210108	0.140569
27	G	0.025374	0.0047065	0.026385	0.00542492	0.00569434	0.00710169	0.0847633	0.163864
28	C	0.049768	0.00388767	0.0478065	0.0318898	0	0.000738219	0.11857	0.0911685
29	C	0.56179	0.0811617	0.198462	0.275613	0		0.488337	0.239363
30	U	1.01802	0.114813					0.801837	0.131758
31	G	1.67545	0.0825194	0.909005	0.0983798	0.889145	0.0221819	1.22793	0.171851
32	G	1.5924	0.0113137	1.14265	0.211206	0.996415	0.140834	1.22248	0.228012
33	G	1.07435	0.0218496	0.885185	0.189526	0.83168	0.0721532	0.93715	0.154621
34	A	1.8781	0.0371938	1.50455	0.229315	1.35645	0.111228	1.5466	0.309103
35	G	0.50402	0.0256255	0.46805	0.078899	0.533595	0.289016	0.481173	0.0980169
36	C	0.28939	0.00284257	0.366385	0.0690773	0.71333	0.724035	0.313683	0.0996346
37	U	0.081163	0.0256284	0.147065	0.00113844	0.221761	0.253143	0.124605	0.0544981
38	C	0.0286185	0.0229435	0.108685	0.0108541	0.13186	0.118298	0.081795	0.0399367
39	U	0	0.0200953	0.0317355	0.0128135	0.0400775	0.0421414	0.0390498	0.0358142
40	C	0	0.0104409	0.0521075	0.0100063	0.0248475	0.0144922	0.0321661	0.0351532
41	U	0	0.0187805	0.0538225	0.00361685	0	0.0193797	0.0350562	0.0376559
42	G	0.0054172	0.0153977	0.0125896	0.0313976	0.000405	0.0125012	0.047379	0.0324348
43	G	0	0.0114629	0.0126269	0.0235934	0	0.0144079	0.022536	0.0333593
44	C	0.0290475	0.0842666	0.058888	0.00259508	0.0562525	0.0313411	0.0331607	0.0550907
45	U	0.0331319	0.0521918	0.03512	0.0388045	0.086131	0.145111	0.0389808	0.0427074
46	A	0.0025255	0.0329222	0.028351	0.000748119	0.03709	0.0261969	0.094395	0.0462329
47	A	0.001517	0.0634275	0.0195405	0.00613415	0.0065265	0.0249729	0.101505	0.0783434
48	C	0.0158609	0.0332455	0.038038	0.0121043	0	0.0525232	0.100618	0.0807091
49	U	0	0.0234414	0.0188222	0.0323853	0.0058938	0.00978805	0.0986633	0.0640178
50	A	0		0.035008		0		0.172037	0.054701
51	G	0				0		0.0885087	0.0405104
52	G							0.115557	0.0315247
53	G							0.171093	0.0210355
54	A							0.162127	0.00992053
55	A							0.084255	0.00184802
56	C							0.06926	0.0445272
57	C							0.0502333	0.0216847
58	C							0.0696657	0.0876731
59	A	0						0.0564757	0.046077
60	C	0	0.0511334	0.026893	0.000255973	0	0.0157388	0.000281333	0.0725391
61	U	0.0451835	0.0113102	0.0401305	0.0338838	0	0.0313892	0.0165619	0.0436214
62	G	0.036633	0.0210124	0.0202175	0.00496035	0.0404025	0.0152431	0	0.0598485
63	C	0	0.0179195	0.0103797	0.014424	0	0.0182593	0	0.0538237
64	U	0	0.037051	0.0385185	0.0255075	0	0.0383734	0.0024655	0.0319866
65	U	0	0.00202282	0.0683905	0.00397182	0	0.029736	0.0570642	0.0465346
66	A	0.033882	0.00313673	0.11236	0.0155422	0.147986	0.0836274	0.10644	0.0585175
67	A	0.0491603	0.0710639	0.096451	0.0246483	0.111112	0.0797305	0.0971363	0.0425552
68	G	0	0.0248843	0	0.00673639	0.0094425	0.0285381	0.022412	0.0404022
69	C	0	0.00269832	0.000696	0.0208356	0	0.0386073	0	0.0653423
70	C	0	0.0177137	0	0.0112906	0	0.0330674	0	0.116427
71	U	0	0.0180949	0.003216	0.0127138	0	0.00592838	0.00965433	0.113586
72	C	0.0126505	0.0622091	0.0254779	0.0334024	0	0.0182137	0.0149558	0.00824366
73	A	0.130884	0.101733	0.0933365	0.0534057	0		0.10784	0.0709935
74	A	0.41054	0.040093					0.39916	0.0568655
75	U	0.24826	0.0164473	0.38243				0.288137	0.0411165
76	A	0.84187	0.0412385	0.69111	0.019601	0.471425	0.0692328	0.874567	0.0684073
77	A	0.997355	0.0204283	0.805565	0.0423911	0.671185	0.0764736	0.9797	0.183989
78	A	0.947435	0.0883389	0.92322	0.0451558	0.716745	0.0370878	1.05845	0.124905
79	G	0.258045	0.0421365	0.302335	0.0346694	0.245295	0.0318552	0.389887	0.0521903
80	C	0.10752	0.00130108	0.252035	0.0187878	0.0733775	0.044028	0.1892	0.0243461
81	U	0.0500815	0.00998223	0.27828	0.0132936	0.060475	0.00611789	0.125763	0.0723773
82	U	0.0613795	0.0244991	0.37888	0.0138734	0.085185	0.0334674	0.152853	0.0495813
83	G	0.0639375	0.0580004	0.16855	0.0121198	0.0253745	0.0134456	0.140315	0.0522157
84	C	0.0042135	0.0256022	0.13414	0.0324279	0	0.0466436	0.0791643	0.0375814
85	C	0.0742925	0.0606945	0.14792	0.0586474	0	0.0778235	0.079269	0.0271149
86	U	0.0175702	0.027509	0.088722	0.0241661	0.0168114	0.0180249	0.0333006	0.0404975
87	U	0.0893645	0.0657687	0.13962	0.0298116	0.048624	0.0591056	0.0947533	0.0654603
88	G	0.0405123	0.0447509	0.0466785	0.00297197	0.0538875	0.0364153	0.0716803	0.0263753
89	A	0.0556855	0.0466698	0.138555	0.0169211	0.0870335	0.0368919	0.103613	0.0238642
90	G	0.20985	0.0713188	0.12458	0.0337007	0.10831	0.0046669	0.192887	0.0412812
91	U	0.45716	0.0876105	0.430585	0.0292106	0.561825	0.029649	0.35018	0.0538845
92	G	0.11584	0.0164614	0.13425	0.0207324	0.12737	0.02448	0.125967	0.013934
93	C	0.0842325	0.0440775	0.111128	0.0427828	0.060716	0.0295316	0.098177	0.0750981
94	U	0.0179995	0.00572827	0.084945	0.0192644	-0.000308	0.0437445	0	0.0411112
95	C	0.14186	0.0179322	0.181445	0.0126926	0.0224306	0.018852	0.346887	0.338147
96	A	0.454535	0.0401707	0.38186	0.0095318	0.30239	0.0164614	0.530703	0.170677
97	A	0.274185	0.00736098	0.25859	0.00758018	0.232345	0.0073327	0.317817	0.081015
98	A	0.132115	0.0116885	0.196305	0.0239356	0.15159	0.0269691	0.154427	0.0459925
99	G	0.078812	0.0371061	0.07402	0.0028256	0	0.0318382	0.101822	0.0176054
100	U	0.0733825	0.0115152	0.132821	0.0662545			0.0704478	0.0558284
101	A	0.0691475	0.00969656	0.20152	0.0279731	0	0.0114758	0.0513004	0.0386953
102	G	0.036985	0.0135666	0.125095	0.0111935	0.0366074	0.0431852	0.0740353	0.0093947
103	U	0.037849	0.0476587	0.065168	0.0111115	0	0.0198018	0.0242837	0.00775414
104	G	0.091815	0.0303931	0.101476	0.00904177	0.0467415	0.0344396	0.0711297	0.0505454
105	U	0.567037	0.025466	0.498445	0.0111228	0.362055	0.0964989	0.283577	0.113999
106	G	0.574327	0.0402654	0.32836	0.0102955	0.507085	0.0277257	0.69359	0.105113
107	U	0.438147	0.021793	0.51509	0.0119642	0.490755	0.0284752	0.505493	0.0737901
108	G	0.17583	0.0509501	0.222135	0.0169918	0.21376	0.0170554	0.27195	0.031162
109	C	0.094302	0.0453156	0.21112	0.013336	0	0.013307	0.206572	0.241278
110	C	0.0562384	0.0481065	0.22822	0.0267852	0	0.00422143	0.202655	0.247968
111	C	0.091354	0.0243758	0.45177	0.0726482			0.15057	0.0208738
112	G	0.141957	0.0226673	0.28931	0.0205344	0	0.0393102	0.278013	0.0854033
113	U	0.0954703	0.0289526	0.47125	0.0109884	0.123315	0.0110238	0.19577	0.0628698
114	C	0.192177	0.00870192	0.47753	0.0330926	0.17178	0.013336	0.185957	0.0666615
115	U	0.252593	0.0345499	0.704025	0.0526865	0.35803	0.0319612	0.24505	0.0604213
116	G	0.308433	0.078782	0.59909	0.0157261	0.530955	0.122902	0.194623	0.0268303
117	U	0.42619	0.0396121	1.00189	0.0594111	0.755465	0.124444	0.294453	0.0386585
118	U	0.804423	0.199523	1.2561	0.154715	1.0499	0.0178191	0.412777	0.087542
119	G	0.24064	0.104054	0.63417	0.025173	0.639245	0.196752	0.189883	0.0211177
120	U	0.588433	0.189912	1.13935	0.0293449	0.96973	0.104751	0.284473	0.170621
121	G	0.239217	0.133797	0.727145	0.141174	0.81076	0.193549	0.154827	0.0497195
122	U	0.607263	0.049948	1.1883	0.0147078	0.810105	0.171268	0.495327	0.0229079
123	G	0.567507	0.0269491	0.396515	0.0073327	0.516255	0.0617941	0.706457	0.0773488
124	A	0.32286	0.0517572	0.276475	0.0198768	0.29659	0.086168	0.501647	0.0623965
125	C	0.100812	0.0846265	0.102833	0.00572332	0.089661	0.0114141	0.196153	0.0463744
126	U	0.000969667	0.051519	-0.00048365	0.00368961	0.020775	0.0116729	0.0726127	0.044596
127	C	0.030448	0.0297054	0.023271	0.00213405	0	0.0285839	0.0218013	0.0336319
128	U	0.00806867	0.0494749	0.0235855	0.00910259	-0.000365	0.00967336	0.0472703	0.00893171
129	G	0.0163559	0.00999531	0.023686	0.00472064	0	0.00517957	0.0695273	0.00944674
130	G	0.0879153	0.0500752	0.033986	0.000907925	0	0.0130454	0.145322	0.063919
131	U	0.248673	0.0420706	0.17452	0.0215668			0.30908	0.0509103
132	A	0.582147	0.0755645	0.463855	0.0106985	0.332755	0.00495682	0.68993	0.030504
133	A	0.45405	0.120464	0.422765	0.00871863	0.282815	0.0426456	0.55374	0.0148614
134	C	0.235913	0.00718401	0.286475	0.0322653	0.038342	0.0247869	0.19579	0.0536065
135	U	0.129147	0.0238934	0.25782	0.100805			0.131095	0.0550357
136	A	0.232167	0.0668751	0.51067	0.0888692	0.152175	0.0229739	0.0833393	0.0225097
137	G	0	0.117089	0.275355	0.0351503	0.103904	0.0602674	0.0320393	0.0219295
138	A	0.0471143	0.0931272	0.49569	0.0382969	0.103306	0.0175836	0.037869	0.0187144
139	G	0.0558623	0.038032	0.226065	0.00187383	0.054042	0.0301298	0.0122541	0.0332649
140	A	0.185483	0.0568671	0.561085	0.0577494	0.14928	0.037208	0.0630707	0.0122937
141	U	0.19389	0.0572971	0.46751	0.0512087	0.16745	0.0192333	0.0302954	0.0327569
142	C	0.0599177	0.0435054	0.198075	0.0392798	0.0155177	0.00893543	0.0276477	0.0515675
143	C	0.011362	0.0231118	0.098719	0.0117818	0	0.00931139	0	0.0551749
144	C	0.0137793	0.0180506	0.0374205	0.0175002	0	0.00881691	0.0160347	0.0777405
145	U	-0.000351933	0.0242342	0.0256415	0.00259862	0	0.0345753	0.0175452	0.0778879
146	C	0.034894	0.0216556	0.0510065	0.00780575	0	0.0102283	0.0607056	0.14882
147	A	0.086382	0.0452339	0.113986	0.0289115	0.0162053	0.0286884	0.139742	0.117263
148	G	0.0609249	0.0558356	0.075427	0.0155083	0	0.0402082	0.106757	0.0608101
149	A	0.0523397	0.0347364	0.108385	0.000162635	0.0226185	0.0552851	0.125807	0.045956
150	C	0.0580423	0.0583171	0.117405	0.0048154	0.0207725	0.00796556	0.125407	0.0179016
151	C	0.22878	0.0954624	0.24963	0.0320037	0.042116	0.00227971	0.323663	0.0426263
152	C	0.894578	0.401811	0.666035	0.152205	0.401025	0.0736169	1.03119	0.229834
153	U	0.36773	0.19768	0.565985	0.115435	0.56204	0.00173948	0.388923	0.0895196
154	U	0.128074	0.123608	0.509875	0.0649336	0.67026	0.122146	0.228463	0.0547364
155	U	0.67904	0.126071	0.75551	0.0202515	0.75462	0.198485	0.71892	0.0680276
156	U	0.982102	0.1096					1.11645	0.00346482
157	A	0.626438	0.0898149	1.13695	0.112784	0.493045	0.0801223	0.7653	0.0737119
158	G	0.224837	0.0402793	0.57751	0.060698	0.405855	0.0199616	0.27793	0.0276326
159	U	0.118998	0.063982	0.837625	0.1006	0.418035	0.066263	0.176146	0.170899
160	C	0.0887338	0.0938578					0.16153	0.260098
161	A	0.34769	0.0825589	1.07131	0.168843	0.672635	0.0615112	0.2173	0.143849
162	G	0.515683	0.0565193	0.976875	0.182186	1.04046	0.219825	0.25609	0.187973
163	U	0.0958655	0.0574698	0.57841	0.00807516	0.45042	0.0711067	0.0918427	0.0380758
164	G	0.464697	0.0880039	0.531035	0.000685894	0.770995	0.0217011	0.215213	0.0672571
165	U	0.634607	0.0483869	0.939405	0.0441022	0.59871	0.061193	0.516553	0.110436
166	G	0.813522	0.0358724	0.81225	0.0142836	1.0158	0.0110309	0.28747	0.069794
167	G	0.309095	0.0818771	0.437535	0.0447104	0.531555	0.044272	0.327277	0.0297721
168	A	0.239808	0.0444011	0.47919	0.035525	0.433935	0.0320673	0.297643	0.0591352
169	A	0.0779391	0.0578715	0.21505	0.109234	0.171925	0.0386151	0.206693	0.0410469
170	A	0.40491	0.0664429	0.36174	0.0709652	0.204115	0.0252084	0.806323	0.0916546
171	A	0.25118	0.0729826	0.33667	0.0358645	0.165895	0.0273155	0.47485	0.0945049
172	U	0.126481	0.0648514	0.354665	0.0122259	0.12813	0.00961665	0.198623	0.0421783
173	C	0	0.0469904	0.116641	0.0236442	0.0225455	0.00446538	0.052488	0.0422039
174	U	0	0.0389973	0.0611805	0.0618146	0	0.00964989	0.004519	0.0394945
175	C	0.014455	0.0790295	0.161045	0.046464	0	0.0148062	0	0.0421386
176	U	0.0886322	0.0722553	0.36344	0.0343512	0	0.0170724	0.00592667	0.0240301
177	A	0.0618872	0.031133	0.35882	0.0665105	0.058435	0.0441475	0.0800487	0.056629
178	G	0.302508	0.0699883	0.241051	0.255534	0		0.139256	0.0705191
179	C	0.63273	0.0871161					0.01299	0.262294
180	A	0.781365	0.0704757	0.36481	0.128934	0		0.600375	0.0281216
181	G	0.795528	0.068738	0.30522	0.0165463	0	0.0301029	0.66652	0.150073
182	U	0.594755	0.134459	0.52392	0.105854	0.18987	0.0187525	0.515787	0.0361969
183	G	0.101767	0.162473	0.173215	0.00945402	0.0899635	0.0324795	0.70826	0.0787099
184	G	0.149355	0.013253	0.066241	0.00943846	0.0811125	0.0146406	1.243	0.153663
185	C	0	0.0439422	0.0390265	0.0219861	0	0.0126579	0.373157	0.0534746
186	G	0	0.0368979	0	0.000559887	0	0.0180404	0.13142	0.116985
187	C	0	0.0581893	0	0.14313			0	0.0316559
188	C	0	0.0165334					0	0.019635
189	C	0.124147	0.117758					0.049358	0.0459219
190	G	0.0790968	0.117599	0	0.0633667	0	0.0308016	0.39738	0.0621906
191	A	0.250138	0.0510316	0.14739	0.00804688	0	0.16442	1.27323	0.136701
192	A	0.301017	0.0356658	0.213	0.0839336	0	0.161768	1.2021	0.106774
193	C	0.144613	0.107597	0.0954575	0.191799	0	0.118419	0.712083	0.11332
194	A	0	0.082993	0.155467	0.132092	0	0.0694499	0.53212	0.0649814
195	G	0.020557	0.0369344	0.19993	0.145098	0	0.0461246	0.155909	0.0809068
196	G	0.0939527	0.048147					0.08553	0.0716397
197	G	0	0.0558089	0.159855	0.115661	0	0.113031	0.075225	0.0303756
198	A	0	0.0554486	0.0461272	0.0586754	0	0.102976	0.197708	0.0619939
199	C	0.0104013	0.0567038	0.052644	0.0588384	0.07443	0.251985	0.207958	0.0823032
200	U	0.557468	0.0727956			0.62933	0.150317	0.708257	0.101907
201	U	0.78645	0.101711	0.43239	0.00715592	0.65681	0.125653	1.01802	0.209407
202	G	0.527872	0.0795646	0.350725	0.00745998	0.764175	0.219804	0.682643	0.123935
203	A	0.667488	0.0990369	0.58922	0.00287085	0.84795	0.0474469	0.918567	0.129134
204	A	0.789825	0.073479	0.63707	0.0132653	0.90115	0.0535138	0.8607	0.152949
205	A	0.827067	0.0881148	1.0713	0.0725492	1.03825	0.0361332	0.96351	0.142187
206	G	0.891	0.0594366	0.53243	0.0264175	0.795325	0.0961029	0.7121	0.0801904
207	C	0.629305	0.121304			0	0.0348109	0.507062	0.0867702
208	G	0.474127	0.0481102	0.361675	0.0139936	0.45558	0.047164	0.444372	0.0519656
209	A	0.837015	0.06088	0.93406	0.0226698	0.90847	0.00289914	0.840732	0.104372
210	A	0.958928	0.102228	0.9712	0.0687308	1.01446	0.0328593	0.941805	0.0815392
211	A	1.06364	0.143426	1.42125	0.164968	0.751045	0.185934	0.88135	0.0837042
212	G	1.06123	0.0558086					0.837973	0.195193
213	U	0.344043	0.0878701	0.623665	0.0604647	0.24782	0.000127279	0.325635	0.0571564
214	A	0.947177	0.0654893	0.947555	0.0594465	0.898245	0.0802071	0.910533	0.0366288
215	A	1.00198	0.0794018	0.972355	0.0501268	1.25615	0.170342	0.96998	0.0682041
216	A	1.11575	0.0802726	1.4112	0.0784889	1.3973	0.0588313	1.04596	0.119421
217	G	0.334395	0.0646197	0.465105	0.0460821	0.618945	0.0488257	0.272732	0.0583569
218	C	0.074315	0.0757174	0.217585	0.00833679	0.180082	0.16795	0.098089	0.0972363
219	C	0.0161821	0.0512232	0.11405	0.0187242	0	0.22078	0.0490387	0.17281
220	A	0.0545402	0.0254831	0.362425	0.0853831	0.25088	0.152551	0.147057	0.0813925
221	G	0.123154	0.0633075	0.23267	0.113194	0.335885	0.0698975	0.143981	0.0549916
222	A	0.184635	0.02659	0.499385	0.256248	0.49362	0.0685894	0.230626	0.0636974
223	G	0.225993	0.0039907	0.30928	0.156327	0.442705	0.112593	0.281678	0.11038
224	G	0.583738	0.0267199	0.52874	0.152226	0.724385	0.0798677	0.491726	0.211912
225	A	0.47333	0.0716307	0.53351	0.086663	0.827565	0.0142482	0.321649	0.157887
226	G	0.610237	0.116542	0.343	0.0274357	0.856415	0.0236527	0.477004	0.19084
227	A	0.574855	0.0554757	0.835935	0.00993485	0.90064	0.0685894	0.492174	0.129871
228	U	0.3165	0.0345245	0.579385	0.0057912	0.75522	0.0871721	0.286302	0.0881888
229	C	0.0359087	0.0696108	0.18671	0.088657	0.312665	0.12327	0.0663666	0.056024
230	U	0.00186567	0.0398086	0.138145	0.013329	0.23388	0.0213546	0.0170836	0.059816
231	C	0.007074	0.0346492	0.269285	0.0140078	0.167895	0.035023	0.00336752	0.054138
232	U	2.585e-05	0.0285844	0.230777	0.0302946	0.333075	0.0272731	0.062347	0.0631393
233	C	0.0439863	0.0234488	0.248533	0.0127319	0.18463	0.0513218	0.0533036	0.0619931
234	G	0.235068	0.012852	0.170907	0.071265	0.287625	0.0334249	0.279096	0.0917319
235	A	0.419488	0.0287466	0.433853	0.0347355	0.433805	0.0334815	0.525246	0.117725
236	C	0.213388	0.057545	0.3091	0.0303437	0.20996	0.0802849	0.275656	0.161669
237	G	0.23975	0.0837244	0.213913	0.0714619	0.29611	0.0498086	0.633372	0.800959
238	C	0.582038	0.226351	0.172556	0.111045	0	0.0406692	0.149646	0.1892
239	A	0.636755	0.0846479	1.32063	0.0457684	0.99808	0.0288782	0.87772	0.427447
240	G	1.86128	0.0872611	1.70913	0.0861601	1.44835	0.058902	1.67454	0.224771
241	G	1.59405	0.0759898	0.419787	0.310949	1.96305	0.089449	1.43512	0.20437
242	A	0.845328	0.137503	0.231703	0.121818	1.0491	0.0598212	0.782312	0.120099
243	C	0.18972	0.0781355	0.0544417	0.0424549	0.35135	0.000919239	0.201739	0.098892
244	U	0.0518088	0.0416573	0.0285097	0.0110719	0.11371	0.0489042	0.0567224	0.0550377
245	C	0.0429695	0.0297789	0.059574	0.0155818	0.0961905	0.00201313	0.0480892	0.050791
246	G	0.12943	0.0228658	0.00756933	0.0245466	0.074272	0.0515735	0.176609	0.0531124
247	G	0.518973	0.0682144	0.105754	0.179342	0.329025	0.00969443	0.444708	0.123493
248	C	0.0943093	0.0619908	0.204175	0.312242	0.110218	0.0423295	0.0733578	0.0424037
249	U	0.030943	0.0347282	0.0516143	0.0575257	0.04021	0.00318764	0.00039976	0.0408924
250	U	0.0149163	0.0103831	0.0404823	0.0293786	0.0355265	0.00905026	0	0.0508692
251	G	0	0.00273932	0	0.0179203	0.00176159	0.0028242	0	0.0280492
252	C	0	0.0269601	0.018899	0.0083767	0	0.0171758	0	0.0274286
253	U	0	0.0289099	0.0306507	0.0817016	0.0256065	0.00262549	0	0.0486319
254	G	0.21638	0.017033	0.161233	0.0555332	0.18642	0.011639	0.146033	0.0783943
255	A	0.820863	0.0746434	0.460117	0.118316	0.66417	0.00784889	0.632416	0.111083
256	A	1.91475	0.146316	1.04567	0.107446	1.3135	0.0298399	1.43996	0.249264
257	G	0.313705	0.0872594	0.236347	0.0529432	0.40549	0.0474469	0.323832	0.107912
258	C	0.0411228	0.0787314	0.381388	0.461291	0.162395	0.0671964	0.0603406	0.029947
259	G	0.00436755	0.0332656	0.076015	0.0211776	0.080829	0.0416641	0	0.0471711
260	C	0	0.0439796	0.157142	0.142573	0.040106	0.0211849	0	0.0417447
261	G	0	0.0199558	0.0112467	0.0531062	0.0229835	0.00826961	0.0621523	0.0927795
262	C	0.0168009	0.0112452	0.0620907	0.0289207	0	0.00159311	0.122119	0.218347
263	A	0.0183908	0.0256689	0.0853393	0.069518	0.082178	0.00390464	0.0366374	0.0476243
264	C	0.00992125	0.0407533	0.201783	0.159325	0.023735	0.00467115	0	0.0497304
265	G	0	0.0161422	0.0170273	0.0580627	0.0267755	0.0154241	0	0.027253
266	G	0	0.033567	0.0312061	0.0445121	0.0040073	0.00208087	0.0082174	0.105727
267	C	0.0342423	0.0578671	0	0.0878464	0	0.0339744	0.11382	0.322539
268	A	0	0.0221046	0.00565067	0.0488622	0.0179147	0.0223719	0	0.0307626
269	A	0.0312845	0.0247648	0.0481173	0.0196257	0.104713	0.0211807	0.0608332	0.0117282
270	G	0.0243743	0.033599	0	0.0467072	0.0575945	0.00408213	0.0393762	0.0234305
271	A	0.4499	0.0457343	0.150357	0.0268231	0.370105	0.0532805	0.385158	0.0551718
272	G	0.983915	0.104593	0.0379217	0.0845574	0.998215	0.0578201	0.800848	0.12997
273	G	1.66385	0.104493	0.21366	0.0132385	1.17265	0.0692258	1.41318	0.190719
274	C	0.312003	0.0775686	0.0901057	0.0273801	0.312565	0.0126643	0.350018	0.163735
275	G	0.0672137	0.0619824	0	0.0415458	0.0783015	0.10407	0.115826	0.0687207
276	A	0	0.0135963	0.0599323	0.0139032	0.063771	0.0182221	0.0427217	0.0352898
277	G	0.144665	0.0302439	0.00958677	0.0143158	0.23244	0.0450003	0.110595	0.041545
278	G	0.0638234	0.0609464	-0.0003471	0.00902702	0.192285	0.00649831	0.083188	0.0413218
279	G	0.127434	0.0428762	0.055772	0.0573439	0.150035	0.202098	0.11394	0.0419645
280	G	0.157857	0.0275429	0.116253	0.0879144	0.29662	0.000509117	0.370688	0.0568273
281	C	0.0509553	0.0239519	0.32361	0.0208031	0.29163	0.0441235	0.0801642	0.0395653
282	G	0.0186868	0.0340151	0.107837	0.0133632	0.211889	0.167996	0	0.0221858
283	G	0.015088	0.059665	0.00343467	0.0337512	0.052637	0.0305937	0.0427242	0.0423254
284	C	0.0250797	0.0390655	0.039648	0.0982058	0	0.0921018	0	0.101079
285	G	0.131839	0.0886459	0.020843	0.0560931	0.0612355	0.0280559	0.0998044	0.0589939
286	A	0.25277	0.0863612	0.0624803	0.0127427	0.101209	0.0914236	0.401292	0.0629537
287	C	0.0545837	0.042952	0.0790835	0.0152629	0.0392157	0.115755	0.0945538	0.040313
288	U	0.128334	0.0925836	0.197217	0.0678214	0.412803	0.164993	0.161045	0.0197645
289	G	0.242912	0.0625776	0.219643	0.0568426	0.63112	0.200427	0.378235	0.0450804
290	G	0.152757	0.0420066	0.176332	0.0990593	0.623577	0.2702	0.384788	0.076899
291	U	0.197767	0.073798	0.90587	0.20679	0.8587	0.224288	0.398682	0.0933937
292	G	0.658105	0.170571	0.46452	0.0857986	0.952147	0.245305	0.858707	0.134604
293	A	0.19081	0.130399	0.349413	0.0375814	0.45171	0.147953	0.3617	0.064096
294	G	0.413015	0.115505	0.16324		0.353827	0.108187	0.325827	0.0306144
295	U	0.37908	0.15139	0.25275		0.0857867	0.244396	0.30833	0.0868568
296	A	0.982315	0.118147	1.0866		1.03715	0.371481	0.86889	0.14654
297	C	0.19827	0.0318951	0.28578		0.213197	0.0542049	0.231163	0.0364909
298	G	0.216803	0.0945273	0.38312		0.0174912	0.0272429	0.477487	0.0116228
299	C	0.285487	0.0814967	1.8583		0.02925	0.0682603	0.228113	0.203154
300	C	0.53405	0.139177	1.9603		0.2586	0.101747	0.344467	0.20363
301	A	0.399398	0.138491	0.62616		0.539633	0.103964	0.358955	0.0968407
302	A	0.391652	0.0700353	0.72318		0.67979	0.0739606	0.360063	0.0588275
303	A	0.57576	0.103041	0.80103		0.83477	0.0588764	0.44757	0.045361
304	A	1.02755	0.181202	0.79543		1.2104	0.209512	0.826067	0.065192
305	A	0.966775	0.0359589	1.0793		1.2304		0.72319	0.0979375
306	U	0.29805	0.182273	0.68258		0.7023		0.20929	0.0878818
307	U	0.043346	0.0604955	0.63131		0.50366		0.0715445	0.0859459
308	U	0.786185	0.0463791	0.92353		1.1248		0.503563	0.0226006
309	U	0.79843	0.15637	1.1633		1.2438		0.69771	0.129613
310	G	1.0742	0.0346482	0.075717		0.7417		0.780165	0.00361332
311	A	0.65031	0.0223304	0.050092		0.70814		0.502385	0.0744513
312	C	0.089117	0.00374342	0		0.1182		0.0579315	0.00516259
313	U	0.0642335	0.0254452	0		0		0.03977	0.0182702
314	A	0.0788995	0.04411	0.12054		0.0078102		0.00408375	0.0170374
315	G	0.0140582	0.0270155	0.032761		0.0030781		0.045992	0.0245776
316	C	0.10751	0.00849942	0.014211		0.16193		0.116414	0.0418982
317	G	0.18961	0.0318198	0.13917		0.24828		0.1642	0.046669
318	G	1.39435	0.0727613	0.29359		1.0922		1.1456	0.127279
319	A	1.36955	0.0594677	1.6266		1.3027		1.18795	0.0506996
320	G	1.2165	0.19601	0.17496		0.84637		0.946815	0.052729
321	G	0.23728	0.00222032	0.0057334		0.13159		0.24035	0.0339977
322	C	0.087477	0.0276238	0.060254		0		0.0793125	0.0297232
323	U	0.13964	0.00282843	0.058272		0		0.128952	0.0486461
324	A	0.156265	0.00170413	0.079035		0.13825		0.150755	0.0221961
325	G	0.25002	0.0960534	0.070615		0.1946		0.208015	0.0433244
326	A	0.668895	0.170547	0.76468		0.57573		0.532855	0.0197778
327	A	0.752495	0.0818335	0.19692		0.75087		0.590935	0.037017
328	G	0.45802	0.0803556	0.054236		0.49231		0.240005	0.0112076
329	G	0.372715	0.119947	0.24263		0.29748		0.1976	0.0264317
330	A	0.0428731	0.0687166	0.011		0		0.0156715	0.00347543
331	G	0	0.0940572	0		0		0.03141	0.00723229
332	A	0.181705	0.102481	0.42558		0.18652		0.17011	0.0129542
333	G	0.110106	0.0909962	0.19516		0.18103		0.167095	0.0176423
334	A	0.0663425	0.0580499	0.2283		0.121		0.13917	0.0163766
335	G	0.17528	0.0867903	0.064893		0.20579		0.308765	0.0181939
336	A	0.0577367	0.0676041	0.13871		0.11389		0.0920175	0.0139335
337	U	0.11445	0.0664963	0.20902		0.24239		0.167515	0.020301
338	G	0.103817	0.0940502	0.054656		0.17527		0.14639	0.0299672
339	G	0	0.0404826	0.019925		0.11904		0.0658135	0.0146124
340	G	0.0748295	0.0783623	0.18876		0.22195		0.176075	0.00528209
341	U	0	0.01856	0		0		0.0256971	0.0397746
342	G	0.0744745	0.00957069	0		0.098243		0.141135	0.00799738
343	C	0.14359	0.0449578	0.36381		0.037477		0.203875	0.0981394
344	G	0.3074	0.0283267	0		0.30321		0.37258	0.0171827
345	A	0.53773	0.0216658	0.24253		0.67129		0.609225	0.0546664
346	G	0.0534545	0.0030243	0		0.03005		0.0996145	0.0448525
347	A	0.621715	0.064976	0.48467		0.63399		0.314615	0.0339341
348	G	0.452385	0.0418112	0.78123		0.069394		0.130995	0.0322794
349	C							0.0478114	0.0808061
350	G	0.0397085	0.0916149	0.12322		0.35764		0.0143485	0.0026665
351	U	0	0.00873701	0.34667				0.086108	0.066881
352	C	0	0.0625846					0.118428	0.041213
353	G	0	0.0163144	0.59239		0.21226		0.00485185	0.0160416
354	G	0.19539	0.103407	1.0656		0.55927		0.33478	0.0572049
355	U							0.174713	0.229141
356	A	0.0984895	0.0195027	0.61969		0.22299		0.148043	0.0509332
357	U	0.20256	0.103619	0.46839		0.70036		0.215717	0.0784361
358	U	0.550085	0.0218425					0.446365	0.140325
359	A	0.58547	0.0396404	0.71808		0.62151		0.661773	0.0759725
360	A	0.37427	0.0142977	0.89039		0.9193		0.559497	0.0313562
361	G	0.149755	0.056717	0.23098		0.38434		0.355357	0.0583635
362	C	0.029217	0.0609469	0.24343		0.21649		0.113492	0.0298444
363	G	0.0473778	0.0651064	0.22989		0.092356		0.0298345	0.0737952
364	G	0.0532905	0.0221572	0.41795		0.26117		0.072144	0.0299451
365	G	0.033754	0.00884166	0.6191		0.13626		0.067666	0.0452859
366	G	0.12845	0.00623668	1.1963		0		0.074768
367	G	0.15995	0.0255548	0.79991		0.40138		0.20862
368	A	0	0.00688312	0.52466		0.17725		0.0696285	0.0664136
369	G	0.266593	0.0298247	0.23446		0.5989		0.347733	0.124079
370	A	0.567993	0.0395542	0.68332		0.95579		0.62657	0.0448679
371	A	0.254303	0.0463313	0.44913		0.6813		0.236447	0.072539
372	U	0.53215	0.0613249	0.21332		1.1367		0.43894	0.168235
373	U	1.06307	0.0402508					0.8961
374	A	0.942267	0.0536417	0.89155		0.35622		0.84464	0.0817176
375	G	0.809303	0.0378808	0.32006		0		0.764973	0.107131
376	A	1.04797	0.0783738	0.73583		0.96448		0.876193	0.203317
377	U	1.04697	0.131047					0.673665	0.0981676
378	A	0.889727	0.0647433	0.74509		0.329		0.808883	0.116562
379	A	0.730027	0.103618	0.73051		0.82006		0.85974	0.0411865
380	A	0.497697	0.08918	0.50006		0.81688		0.56169	0.0821795
381	U	0.42752	0.134697	0.55172		0.89433		0.365897	0.121135
382	G	0.411147	0.103368	0.24809		0.3638		0.284335	0.196704
383	G	0.630557	0.161689	0.59227		1.1655		0.473403	0.218919
384	G	0.22051	0.244252	0.24011		0.14059		0.221429	0.187467
385	A	0.326323	0.160592	0.81384		0.67352		0.33125	0.100952
386	A	0	0.0968518	0.063334		0.011231		0.007179	0.0718575
387	A	0	0.0955898	0.25849		0.096957		0.0276267	0.0382241
388	A	0.521423	0.0554719	0.5601		0.73267		0.56234	0.120197
389	A	0.649527	0.0764067	0.59417		0.86457		0.602343	0.127913
390	A	0.70172	0.0571665	0.64867		1.0082		0.64183	0.0255098
391	U	0.577692	0.062619	0.51544		1.1095		0.40572	0.0846102
392	U	0.43732	0.0494794	0.53465		0.92896		0.37583	0.0843208
393	C	0.31751	0.10657	0.38685		0.29216		0.258107	0.153056
394	G	0.444235	0.0466351	0.25033		0.73982		0.331987	0.148785
395	G	0.51101	0.0947798	0.23701		0.65831		0.433047	0.0287161
396	U	0.308255	0.0998461	0.40476		0.70359		0.248677	0.0963407
397	U	0.372903	0.105608	0.42631		0.8459		0.326597	0.0886143
398	A	0.123574	0.0256703	0.29422		0.42402		0.290853	0.035936
399	A	0.125272	0.107887	0.27682		0.19877		0.374203	0.048562
400	G	0.0126512	0.0552022	0.0603		0.070716		0.196363	0.0757972
401	G	0	0.0353396	0.0070542		0.021006		0.00684183	0.0482833
402	C	0	0.0624205	0.051828		0.072472		0.0509803	0.0849903
403	C	0.068411	0.0644495	0.12661		0.03718		0.349648	0.287214
404	A	0.00885438	0.0188461	0		0.027334		0.102691	0.0539544
405	G	0	0.0318147	0		0.013924		0.057661	0.0328725
406	G	0.0298388	0.0826044	0		0.073046		0	0.0559155
407	G	0.215154	0.117417	0.35599		0.13994		0.0625167	0.184681
408	G	0.71939	0.104828	0.53297		0.59571		0.619043	0.215404
409	G	0.544595	0.0387274	0.34296		0.5444		0.40142	0.128586
410	A	0.813607	0.112424	0.65577		0.8768		0.61869	0.108125
411	A	0.469168	0.0362494	0.61549		0.53399		0.332803	0.161059
412	A	0.805025	0.0164872	0.8223		0.89828		0.736083	0.192148
413	G	0.91162	0.0784674	0.3524		0.63459		0.77485	0.257555
414	A	1.0594	0.128765	0.71084		0.90686		1.03528	0.12784
415	A	0.554588	0.0938655	0.53762		0.52817		0.629295	0.231302
416	A	1.00323	0.23157	0				0.86102
417	C	0.771753	0.379863					0.959773	0.450517
418	A	0.82403	0.0950037			0.41603		0.811147	0.0655187
419	A	1.06049	0.0976279			0.0041105		0.867847	0.136613
420	U	0.43438	0.126396					0.209987	0.180553
421	A	0.711495	0.0643326	0.45143				0.58745	0.153556
422	U	0.913367	0.089322					0.665323	0.00974609
423	A	1.15392	0.210762	0.62185		0		0.998967	0.151318
424	A	0.82102	0.102737	0.62063		0.54759		0.80276	0.125931
425	A	0.506385	0.152563	0.51956		0.36598		0.403203	0.234981
426	C	0.569627	0.0973201					0.50387
427	U	0.53372	0.114326	1.9928				0.43569	0.138244
428	A	1.16697	0.142152	1.095		0.82602		1.17796	0.205359
429	A	0.110464	0.0720905	0.26009		0.20009		0.162628	0.0772785
430	A	0.601058	0.106483	0.59695		0.64199		0.58105	0.134065
431	A	0.708945	0.192066	0.94232		0.53409		0.78446	0.105059
432	C	0.888085	0.0815931					0.66562
433	A	0.884787	0.145312					0.699272	0.451461
434	U	0.674495	0.182612					0.447458	0.0456833
435	A	0.380885	0.101094	0.11845				0.168991	0.149724
436	U	0.895423	0.0901543	0.74506				0.537105	0.0748473
437	A	0.679273	0.0887282	0.13653		0.2575		0.541373	0.122893
438	G	0.558447	0.0304716	0.69584		0.20675		0.415318	0.198171
439	U	0.951085	0.166208	0.38143				0.6694	0.0750099
440	A	0.27039	0.0838774	0.39563	0.00275772	0.21824		0.16651	0.021217
441	U	0.4482	0.0495383	0.286989	0.300098	0.50985		0.29344	0.0767329
442	G	0.39359	0.0724205	0.16331	0.00816001	0.24203		0.27753	0.0904746
443	G	0.0465938	0.0696704	0.0446685	0.0143309	0.041721		0.05294	0.0646612
444	G	0	0.0379076	0	0.0627402	0		0	0.111505
445	C	0.419323	0.198203	0.31117	0.00708521	0		0	0.16378
446	A	0.18399	0.0437719	0.27834	0.0135057	0.21457		0.406247	0.2651
447	A	0.00928033	0.0754495	0.0806175	0.0244765	0.016613		0.048277	0.0476407
448	G	0.0650362	0.0779899	0.0288015	0.0331711	0.083084		0.257697	0.151241
449	C	0.38473	0.157443	0.226095	0.1034	0		0.17359	0.0826325
450	A	0.34871	0.0480272	0.34046	0.0220617	0.41395		0.469797	0.189575
451	G	0.41606	0.0373629	0.169315	0.0251376	0.38396		0.338225	0.0846229
452	G	0.65209	0.0700813	0.28807	0.0833396	0.43964		0.49907	0.144806
453	G	0.814065	0.0936017	0.45889	0.0104369	0.68372		0.783015	0.168758
454	A	0.697045	0.117415	0.682115	0.169755	0.58239		0.599252	0.0778757
455	G	0.102965	0.0997626	0.10604	0.00841457	0.13837		0.101686	0.0168962
456	C	0.157642	0.089449	0.30029	0.0921784	0.18705		0.080073	0.113592
457	U	0.631502	0.113119	0.880035	0.353504			0.37906	0.221967
458	A	0.629165	0.105888	0.687155	0.0204425	0.56328		0.522013	0.0453824
459	G	0.717925	0.200968	0.25712	0.0151604	0.49595		0.652007	0.155184
460	A	0.613365	0.257799	0.514205	0.0964989	0.5467		0.64276	0.0607593
461	A	0.566363	0.186752	0.43119	0.0451276	0.53141		0.560603	0.125947
462	C	0.431953	0.144582	0.580885	0.189936	0.049069		0.420055	0.225563
463	G	0.406292	0.115456	0.205475	0.0702793	0.40077		0.484723	0.0883361
464	A	0.665268	0.16101	0.61248	0.227335	0.59137		0.546447	0.116847
465	U	0.436372	0.127608	0.48006	0.0995182	0.67046		0.386127	0.0929014
466	U	0.455692	0.161828	0.60658	0.122301	0.51839		0.54368	0.258315
467	C	0.0726173	0.11117	0.26858	0.158067	0.24274		0.206353	0.0637259
468	G	0.476697	0.146023	0.0863	0.229697	0.31839		0.920205	0.407286
469	C	0.89328		0.80994	0.263143			0.44419
470	A	0.570013	0.318669	0.807235	0.0223658			0.57926
471	G	0.334813	0.129865	0.0964005	0.0357506			0.57598	0.314014
472	U	0.4294	0.136571	0.433205	0.222944	0.54651		0.49773	0.0521562
473	U	0.83943		0.6737	0.0881479	0.19177		0.6001	0.0380706
474	A	0.53042		0.34244	0.237107	0.48634		0.66944	0.167019
475	A	0.4537		0.312375	0.551182	0.66895		0.59838	0.0936738
476	U	0.21224		0.216224	0.319324	0.58392		0.29244	0.0879937
477	C	0		0.00057059		0.082096		0	0.048821
478	C			0.04194		0.0049594		0	0.0917419
479	U							0
480	G							0
481	G
482	C
483	C			1.2043
484	U	0.28958		1.7546				0.15679
485	U	0.24782		0.7193				0.1516
486	U	0.71282	0.119855	0.29495		1.0386		0.72434	0.222696
487	U	1.57153	0.515304	0.96769		0.26585		1.43815	0.387707
488	A	1.71657	0.322501	0.85999		0.9981		1.69735	0.120279
489	G	0.233283	0.260183	0.3771	0.2786	0.395206	0.471264	0.311805	0.0712127
490	A	0.112994	0.123805	0.650365	0.328981	0.60251	0.599047	0.164084	0.120555
491	G	0.559677	0.265471	0.36924	0.238946	0.690855	0.303766	0.4387	0.0689853
492	A	0.637917	0.17059	0.889745	0.24601	0.688395	0.227497	0.765355	0.321727
493	C	0.496115	0.35131	0.468295	0.0924966	0		0.61033
494	A	0.452303	0.151552	0.590355	0.130765	0.74211	0.458332	0.63093	0.389602
495	U	0.380445	0.195068	0.531265	0.0937977	0.5107	0.16856	0.49484	0.204283
496	C	0.89574	0.484183	0.44487	0.200733	0		1.0033
497	A	0.717107	0.122641	0.694605	0.213355	1.1467		0.84955	0.190254
498	G	0.574943	0.202065	0.26218	0.0612496	1.1556		0.66532	0.125342
499	A	0.659397	0.355682	0.626915	0.293782	1.2315		0.72575	0.0777959
500	A	1.14964	0.222861	0.930665	0.315419	1.1426		1.00401	0.0186535
501	G	0.155732	0.0936174	0.27391	0.0288217	0.28218		0.196478	0.147463
502	G	0	0.0716372	0.144983	0.0697589	0.14864		0	0.141123
503	C	0	0.0896465	0.40127	0.0448023	0.29591		0	0.261306
504	U	0	0.0572852	0.119784	0.103713	0.16567		0	0.076166
505	G	0.0255868	0.0281006	0.16997	0.0899298	0		0.0106395	0.130038
506	U	0.193937	0.0492536	0.511185	0.128602	0.25235		0.221707	0.214442
507	A	0.540443	0.0850297	1.01161	0.242382	0.84044		0.45872	0.172803
508	G	0.45938	0.0502365	0.390505	0.164197	0.82366		0.542905	0.16226
509	A	0.606657	0.0599037	0.34696	0.0151179	0		0.987245	0.350803
510	C	0.32267	0.088297	0.38719	0.042285			0.706565	0.385889
511	A	0.301925	0.0460932	0.213075	0.0474964	0.40014		0.51744	0.158562
512	A	0.50002	0.133534	0.37919	0.0211284	0.53212		0.50536	0.0975666
513	A	0.678663	0.121591	0.50188	0.242566	0.63373		0.68609	0.00991364
514	U	0.6577	0.12775	0.4825				0.66098	0.149412
515	A	0.398242	0.0221704	0.47528	0.0308581	0.61462		0.41492	0.0984717
516	C	0.00095705	0.0688695	0.0835235	0.00991152	0.21463		0.047169	0.0266777
517	U	0.116994	0.133681	0.3313	0.053726	0.23875		0.1667	0.0213829
518	G	0.162198	0.125372	0.089001	0.0441645	0.29986		0.275675	0.0456296
519	G	0.13572	0.0802096	0.15603	0.0086267	0.45951		0.295535	0.000657609
520	G	0.0856427	0.0619911	0.160315	0.00289207	0.47244		0.2601	0.0250033
521	A	0.118987	0.0113474	0.318645	0.0388979	0.25399		0.275415	0.0603091
522	C	0.0690665	0.0985812	0.0758846	0.106512	0		0.0790055	0.00859205
523	A	0.306345	0.12295	0.540585	0.17042	0.57865		0.286305	0.0211354
524	G	0.038807	0.0965401	0.138005	0.0369605	0.29813		0.035079	0.0131946
525	C	0.0542745	0.193846	0.3561	0.0188939	0.41872		0.026819	0.00233487
526	U	0.0935923	0.0931745	0.39095	0.0413092	0.25922		0.124325	0.106852
527	A	0.344175	0.0732444	0.52616	0.161319	0.51676		0.409925	0.0467327
528	C	0.294762	0.162969	0.304875	0.2906	0		0.45291
529	A	0.292523	0.125852	0.22971	0.00236174	0.38269		0.41396	0.088954
530	A	0.24052	0.0791708	0.064205	0.254721	0.054336		0.35443	0.0654215
531	C	0.0238112	0.046946	0	0.170411	0		0.084894	0.00556634
532	C	0.132937	0.159605	0				0.34958
533	A	0.160296	0.0834634	0.122276	0.0910527	0.50345		0.30446	0.0113137
534	U	0.0430199	0.0389335	0.147363	0.0983126	0.10973		0.097137	0.069626
535	C	0	0.044116	0.0669765	0.145216	0.033877		0	0.185875
536	C	0	0.0453392	0.0257884	0.0354933	0		0	0.132119
537	C	0.0124029	0.0691891	0.200115	0.177873	0.078585		0.014685	0.166658
538	U	0.0100759	0.0404498	0.151087	0.092182	0.18855	0.239342	0.03774	0.0835121
539	U	0.402037	0.0627621	0.402805	0.0149412	0.372455	0.0972908	0.292135	0.0952685
540	C	0.464495	0.156196	0.57247				0.40265
541	A	0.674133	0.114912	0.74768	0.0548998	0.62402	0.0788848	0.62081	0.093225
542	G	0.726217	0.0879087	0.27987	0.0601748	0.492815	0.0065266	0.742375	0.18698
543	A	0.592762	0.0618099	0.51591	0.186478	0.245075	0.236223	0.716495	0.328034
544	C	0.431932	0.162728	0.189615	0.50433			0.836915	0.563119
545	A	0.724208	0.17655	0.8146	0.0440669	0.75291	0.281768	0.693815	0.135489
546	G	0.752072	0.186946	0.31657	0.00855599	0.55362	0.126629	0.64937	0.0203505
547	G	0.151295	0.103859	0.22498	0.0122329	0.240653	0.217346	0.162235	0.0441022
548	A	0.147036	0.0620104	0.469565	0.0380918	0.27363	0.216502	0.103818	0.0260526
549	U	0.0812498	0.0622767	0.418335	0.0427446	0.435445	0.504952	0.034215	0.0176706
550	C	0.251825	0.093811	0.21543	0.189406	0		0.29973
551	A	0.377165	0.121617	0.60988	0.0152735	0.772275	0.278862	0.48777	0.103902
552	G	0.916767	0.107724	0.254215	0.0197778	0.68105	0.0707672	0.995265	0.0625577
553	A	0.79616	0.114598	0.69615	0.0499642	0.824515	0.00142128	0.92185	0.23879
554	A	0.744862	0.124141	1.0137	0.115117	1.03191	0.345754	0.661445	0.00235467
555	G	0.838723	0.136676	0.27573	0.0553665	0.893965	0.295337	0.863195	0.043579
556	A	0.988215	0.0983989	0.646835	0.0800798	0.9277	0.0756321	0.964575	0.00966615
557	A	0.794438	0.130456	0.480815	0.0560665	0.738915	0.239066	0.6703	0.0402344
558	C	0.232553	0.159169	0.195635	0.0887773	0.261114	0.232491	0.337
559	U	0.329524	0.207757	0.24298	0.177866	0		0.34093	0.112897
560	U	1.05131	0.110332					0.930575	0.344114
561	A	0.88272	0.162638	1.2495	0.226133	0.772862	0.736208	0.78379	0.0716299
562	G	0.262826	0.163503	0.319795	0.0646083	0.28697	0.619781	0.368115	0.0108965
563	A	0.381585	0.110298	0.70355	0.0711774	0.610023	0.16826	0.45837	0.144999
564	U	0.229166	0.13213	0.469395	0.0782838	0.208223	0.328526	0.26744	0.129641
565	C	0.36289	0.092933	0.43926	0.323459			0.31648
566	A	0.619237	0.111495	0.57284		0.25954		0.722935	0.217527
567	U	0.594247	0.261978	0.60882				0.66338	0.135001
568	U	1.82595	0.104723	1.7274				1.5757	0.343088
569	A	0.37937	0.0828729	1.0587				0.62693	0.46826
570	U	0.424775	0.191972			1.2518		0.38507	0.245974
571	A	1.07425	0.0849235			0.78789		1.08652	0.518847
572	U	0.692435	0.107042	1.8656				0.775265	0.041189
573	A	1.00168	0.127875	1.0046				1.0991	0.108753
574	A	1.17255	0.0929383	0.85852		0.4812		1.08235	0.102036
575	U	0.460897	0.114632	0.89716		0.56657		0.47135	0.389856
576	A	1.1741	0.0316076	0.76151		0.23186		1.368
577	C	0.232306	0.160551	0.36708		0		0.59223	0.303024
578	A	0.383428	0.0203058	0.61696		0.57705	0.0572049	0.81026	0.154757
579	A	0.61791	0.0929624	0.6617		0.42923	0.0446467	0.922075	0.127173
580	U	0.961477	0.0375485	0.40115		0.0812165	0.134299
581	A	0.54516	0.123905	0.7778		0.581677	0.0621055	0.91662	0.177738
582	G	0.175175	0.0667499	0.18058	0.0763675	0.408552	0.110502	0.441675	0.124896
583	C	0.285435	0.119999	0	0.0833238	0	0.245533	0.995125	0.715132
584	A	0.370705	0.125408	0.619245	0.0830497	0.518502	0.201314	0.586425	0.124331
585	G	0.23435	0.0928807	0.17177	0.0928714	0.361467	0.10197	0.548335	0.0181231
586	U	0.000986025	0.0109957	0.186895	0.084478	0.121608	0.047628	0.105029	0.0346921
587	C	0	0.0453642	0.0454385	0.0122747	0.073387	0.132957	0.0247615	0.0799462
588	C	0	0.05065	0.111184	0.178666	0.0930835	0.0814538	0.07547	0.0324152
589	U	0.0438572	0.0457489	0.137095	0.0327744	0.143818	0.0780206	0.017884	0.0484976
590	C	0.18205	0.0231155	0.0694525	0.0376881	0.07732	0.0960809	0.219535	0.0493773
591	U	0.0900445	0.0430321	0.230505	0.170109	0.119841	0.121977	0.111919	0.12977
592	A	0.143606	0.0891384	0.412315	0.176105	0.32023	0.0874897	0.162931	0.119726
593	U	0.0767383	0.05879	0.228835	0.0788495	0.404668	0.116469	0.10043	0.127449
594	U	0.293548	0.123405	0.791315	0.134485	0.872868	0.0551965	0.43584	0.3687
595	G	0.00845058	0.0624051	0.0983655	0.0230156	0.277125	0.0527295	0.127941	0.106701
596	U	0.343058	0.114047	0.44726	0.079196	0.472098	0.0755858	0.44448	0.161531
597	G	0.207185	0.0440201	0.2726	0.103761	0.447472	0.0324909	0.342645	0.198831
598	U	0.126733	0.0730219	0.477465	0.0841669	0.42456	0.0839705	0.253265	0.120441
599	G	0.224182	0.127675	0.19933	0.064375	0.281932	0.0592177	0.44589	0.0865923
600	C	0.0510605	0.0839873	0.096818	0.0348915	0	0.112054	0.32989
601	A	0.00543775	0.0713081	0.275895	0.0245295	0.222578	0.0909733	0.118387	0.0531355
602	U	0.092129	0.122146	0.299785	0.123326	0.137365	0.167282	0.40008	0.40199
603	C	0.015827	0.0677838	0.11215	0.0465559	0.144993	0.0454612	0.113354	0.0615968
604	A	0.145698	0.0721204	0.377875	0.077902	0.436572	0.0354821	0.23447	0.0942432
605	A	0.412687	0.0422706	0.5348	0.0528067	0.634305	0.100827	0.233305	0.00130815
606	A	0.602203	0.0494554	0.80979	0.0688439	0.884663	0.0714848	0.29251	0.0163766
607	G	0.57818	0.088269	0.0900715	0.05115	0.570495	0.173297	0.343595	0.0348533
608	G	0.235077	0.051164	0.163565	0.0149412	0.45447	0.0695033	0.190355	0.0389969
609	A	0.4818	0.076929	0.607025	0.0795142	0.436542	0.201902	0.32495	0.0952049
610	U	0.811802	0.0903595	0.434319	0.489164			0.67157	0.263723
611	A	0.566195	0.0331838	0.718025	0.018604	0.802697	0.16157	0.53241	0.256736
612	G	0.23491	0.0657569	0.25099	0.0293025	0.477185	0.101758	0.231374	0.236295
613	A	0.276515	0.036285	0.68582	0.0452124	0.407125	0.0615566	0.385605	0.140269
614	U	0.157397	0.059767	0.599215	0.121728	0.191945	0.120526	0.140922	0.0736077
615	G	0.536385	0.194627	0	0.376343			0.52551	0.269931
616	U	0.25117	0.0280858	0.709287	0.0542763	0.46175	0.076047	0.31495	0.114594
617	A	0.617102	0.0237425	0.90902	0.141748	0.919983	0.278835	0.63255	0.222922
618	A	0	0.0383807	0.0268227	0.125138	0.064757	0.184917	0.145235	0.0477085
619	A	1.03408	0.123804	0.770473	0.0650095	0.87476	0.209463	0.935185	0.0174868
620	A	1.08522	0.244091	1.15756	0.145196	1.1096	0.108365	0.82659	0.103054
621	G	0.492387	0.0719926	0.306847	0.172652	0.600155	0.118037	0.64212	0.269379
622	A	0.69388	0.152062	0.68531	0.080511	0.551403	0.0971384	0.54483	0.00663266
623	C	0.356567	0.101216	0.215474	0.299002			0.63536
624	A	0.176	0.0757643	0.32878	0.0694104	0.229047	0.100815	0.271055	0.00666802
625	C	0.044614	0.0517922	0	0.0224911	0	0.0127015	0.19994	0.0776403
626	C	0.172437	0.0877185	0	0.251437			0.52921	0.257231
627	A	0.54476	0.0717271	0.55566	0.0687121	0.549265	0.0661467	0.66776	0.0152452
628	A	0.674835	0.05896	0.830607	0.0485865	0.724115	0.0599622	0.77065	0.084174
629	G	0.562525	0.0995332	0.397307	0.116782	0.57496	0.0548648	0.67031	0.0644457
630	G	0.669105	0.193435	0.387827	0.0595384	0.631252	0.0374306	0.80046	0.0449013
631	A	0.75431	0.100822	0.68295	0.0888968	0.69541	0.0621463	0.866175	0.00953887
632	A	0.87748	0.113542	0.723231	0.443156	0.73272	0.0803304	1.24925	0.104157
633	G	0.151188	0.0800095	0.190676	0.109792	0.311518	0.0737203	0.400085	0.0495328
634	C	0	0.061488	0.131206	0.083006	0.0648702	0.0707668	0.08447	0.0471357
635	C	0	0.0738036	0.0598447	0.0628729	0.0373021	0.109215	0.0395155	0.0288309
636	U	0	0.0645742	0.208528	0.104195	0.191721	0.141292	0.047678	0.055061
637	U	0.25578	0.063511	0.48121	0.104267	0.296685	0.128252	0.311865	0.239235
638	A	0.540822	0.0639204	0.901218	0.198948	0.82615	0.121561	0.54313	0.0528209
639	G	0.6049	0.267903	0.51967	0.114664	0.640602	0.250923	0.63912	0.0202515
640	A	0.33303	0.0514129	0.35143	0.0877033	0	0.0272441	0.392815	0.098903
641	U	0.370913	0.0579981	0.37268	0.300854			0.493705	0.104022
642	A	1.05563	0.260848	0.9872	0.0743591	1.03798	0.0479745	0.958025	0.0147997
643	A	0.924893	0.148195	0.970817	0.129517	0.9824	0.0875276	0.912095	0.0112218
644	G	0.508628	0.121534	0.38009	0.0869714	0.58166	0.0711629	0.396035	0.00419314
645	A	0.337367	0.131158	0.567327	0.0954588	0.26217	0.166572	0.22406	0.0170837
646	U	0.202798	0.0697739	0.326923	0.114556			0.154055	0.0350513
647	A	0.211955	0.0950957	0.585583	0.161384	0.416585	0.0941689	0.0721285	0.00629396
648	G	0.0336349	0.0981805	0.180322	0.0784752	0.296137	0.0459199	0.0803025	0.0381237
649	A	0.059102	0.0412097	0.546403	0.226999	0.360113	0.0640744	0.053416	0.0164261
650	G	0	0.0853519	0.203387	0.0655763	0.265912	0.0339206	0	0.0879987
651	G	0.0522635	0.106415	0.17221	0.0661042	0.230435	0.0508136	0.062422	0.0291766
652	A	0.132283	0.0610638	0.482385	0.0996171	0.396033	0.074101	0.17077	0.132096
653	A	1.07829	0.360721	1.11135	0.07417	0.993755	0.0486582	0.932517	0.195371
654	G	0.258495	0.0433687	0.318055	0.130608	0.426922	0.0337956	0.379843	0.162839
655	A	0.585002	0.159784	0.93587	0.287164	0.641745	0.143747	0.637167	0.217073
656	G	0.406358	0.197745	0.0700443	0.156335	0	0.142377	0.484427	0.174662
657	C	0.147127	0.0994969	0.404573	0.10936	0.129776	0.0826806	0.113773	0.1235
658	A	0.4725	0.162779	0.600803	0.124327	0.440233	0.172644	0.462213	0.0862358
659	A	0.577755	0.163845	0.69653	0.0710449	0.758302	0.103125	0.468927	0.132304
660	A	0.7851	0.167185	0.674827	0.0775678	0.669388	0.0985085	0.607023	0.0870965
661	A	0.786685	0.149829					0.882075	0.125547
662	C	0.464128	0.120349	0.620565	0.145091			0.54386	0.1286
663	A	0.55196	0.0748125	0.638282	0.115129	0.716612	0.12596	0.537013	0.0152002
664	A	0.563375	0.120545	0.621785	0.106406	0.74429	0.0528546	0.60032	0.0343613
665	A	0.87479	0.168748	0.822935	0.0615711	0.86121	0.117742	0.807413	0.0968739
666	A	0.86498	0.182001	1.14509	0.202927	0.915388	0.250516	0.767093	0.0672156
667	G	0.603745	0.234136	0	0.357296	0.83769	0.499939	0.596553	0.172773
668	U	0.85316	0.0934937					0.886967	0.402087
669	A	1.09974	0.228507	1.15209	0.351667	1.16325	0.494429	0.957137	0.0787372
670	A	1.45128	0.417818	1.44365	0.200501	1.37635	0.297546	1.1539	0.148749
671	G	0.75275	0.120036	0.570553	0.231345	0.661508	0.407106	0.723203	0.0624483
672	A	1.23652	0.28945	1.03104	0.269245	1.14359	0.219653	1.00829	0.0518302
673	A	0.186408	0.0703597	0.345085	0.0767506	0.430407	0.134479	0.245255	0.0914784
674	A	0	0.00630549	0.02305	0.11111	0.0841433	0.106527	0.0223495	0.0234385
675	A	0.779872	0.205133	0.805205	0.120108	0.830875	0.0750542	0.56335	0.0737371
676	A	0.757038	0.131861	0.923512	0.105291	0.830148	0.116982	0.645135	0.0894702
677	G	0.415385	0.0925514	0.299098	0.0900633	0.41715	0.0916709	0.4362	0.0134775
678	G	0.151649	0.0419772	0.202076	0.100432	0.226307	0.0970498	0.23622	0.0064771
679	C	0.0550345	0.0380013	0	0.13374	0	0.0280241	0.122775	0.0889321
680	A	0.0872935	0.03504	0.216103	0.0262733	0.197518	0.0875003	0.20858
681	C	0.379093	0.0716104	0.0644645	0.0229647			0.26268
682	A	0.290013	0.0694572	0.650163	0.055888	0.546512	0.132555	0.53157
683	G	0.323667	0.0654507	0.239367	0.106191	0.23034	0.229236	0.349155	0.00143543
684	C	0.5326		0	0.0597562			0.28693	0.25214
685	A	0.60987	0.0872781	0.76649	0.0375744	0.73912	0.139893	0.630705	0.0334815
686	A	0.358427	0.0169645	0.783767	0.144675	0.72405	0.123813	0.37456	0.0663408
687	G	0.49523	0.121754	0.40485	0.055735	0.270715	0.0866802	0.64508	0.0979626
688	C	0.66035		0	0.147054			0.592425	0.350209
689	A	0.116186	0.0620621	0.564333	0.1554	0.444255	0.111488	0.28093	0.0268701
690	G	0.431797	0.106631	0.360763	0.115737	0.364907	0.12718	0.48524	0.149794
691	C	0.641205	0.146675	0.0005375	0.0512348			0.368285	0.137751
692	A	0.196453	0.0852542	0.598493	0.0961955	0.321277	0.143474	0.242665	0.118377
693	G	0.0371635	0.0626801	0.0720241	0.0569026	0.0796433	0.0529897	0.0442705	0.00877025
694	C	0	0.0186255	0.038049	0.0324579	0.0151465	0.0513418	0	0.0162584
695	U	0.0387583	0.0623409	0.164857	0.0585244	0.10225		0.064555	0.0171275
696	G	0.406545	0.0425325	0.143693	0.0201851	0.0381085	0.129827	0.256066	0.241016
697	A	0.407375	0.0242325	0.36439	0.107631	0.218395	0.0454882	0.17638	0.0801152
698	C	0.176995	0.0052538	0.182344	0.106266	0	0.143315	0.259703	0.228666
699	A	0.130465	0.0106278	0.304233	0.149077	0.24482	0.0395556	0.16918	0.12854
700	C	0.52003		0.039234				0.33555	0.260031
701	A	0.88439	0.0368261	0.947725	0.168256	0.81169	0.125794	0.64351	0.181429
702	G	0.49146	0.035624	0.63849	0.19386	0.670665	0.0361261	0.20626	0.0904449
703	G	0.242725	0.0806738	0.495075	0.25837	0.35563	0.12257	0.15495	0.0386293
704	A	0.54888	0.0470509	0.904095	0.162359	0.70298	0.0329653	0.332257	0.0742554
705	A	0.72426	0.0923199	0.803275	0.216071	0.613875	0.0535775	0.627803	0.129831
706	A	0.99391	0.11185			0		0.78826	0.422783
707	C	0.63922	0.0512228					0.36369
708	A	0.469375	0.0598707	0.66763	0.0364726	0.7838	0.138946	0.491205	0.00480126
709	A	0.62403	0.00537401	0.581405	0.0507349	0.51503	0.0684479	0.51028	0.0237588
710	C	0.474065	0.153859					0.4689	0.372829
711	A	0.680275	0.00587606	0.956455	0.0856236	0.73575		0.58896	0.0185828
712	G	0.2906	0.0146513	0.307775	0.0590363	0.46375		0.23469	0.052736
713	C	0.0326913	0.0441457	0.0870885	0.0662156	0.067682		0.0415239	0.0497578
714	C	0.113644	0.098635	0.087721	0.0182419	0.025848		0.43764	0.120024
715	A	0.205695	0.0439608	0.450925	0.0377241	0.30562		0.255465	0.0599556
716	G	0.23924	0.00362039	0.263095	0.12904	0.24162		0.38398	0.0589727
717	G	0.0024355	0.0187659	0.062621	0.0453326	0.058068		0.0943465	0.0164098
718	U	0.0274468	0.0262127	0.0550935	0.0202183	0.068162		0.0390995	0.0131472
719	C	0.104399	0.0818992	0.186702	0.173832	0.018095		0.211791	0.197224
720	A	0.118295	0.0220405	0.24076	0.05333	0.13751		0.156545	0.0223799
721	G	0.19911	0.052637	0.220856	0.18531	0.14279		0.26456	0.060896
722	C	0.244865	0.0430982	0.017896		0		0.44389	0.210817
723	C	0.345085	0.0226203	0.23877		0		0.453595	0.103315
724	A	0.749695	0.014531	0.73366	0.283635	0.54719		0.834665	0.0224931
725	A	0.459315	0.029946	0.65246	0.24159	0.64357		0.497765	0.0231719
726	A	0.752745	0.0363099	0.84848	0.267315	0.76187		0.815255	0.176501
727	A	0.621675	0.0485994	0.832875	0.256432	0.84072		0.723925	0.0790192
728	U	0.771655	0.0580323	0.882855	0.619348	0.75283		0.715725	0.11371
729	U	0.98559	0.0301369					1.04725	0.0482954
730	A	0.57816	0.100777	0.707745	0.000770746	0.7186		0.61916	0.0364726
731	C	0.099187	0.10682	0.177955	0.0859488	0.22045		0.208175	0.0404819
732	C	0.0630191	0.088729	0.067369	0.0239426	0.056505		0.206765	0.0835022
733	C	0.19795	0.0110167	0.025148	0.0947537	0.017638		0.30843	0.249496
734	U	0.281375	0.0223234	0.225905	0.068257	0		0.377125	0.0265236
735	A	0.39362	0.0566675	0.66795	0.0699187	0.55834		0.343405	0.054525
736	U	0.749995	0.0317844					0.836005	0.15212
737	A	0.76768	0.130023	0.98564	0.0221466	0.82179		0.917945	0.00788424
738	G	1.01627	0.0283267	0.73856	0.180878	0.73202		1.7569	0.0888126
739	U	0.001913	0.0624913	0.33005	0.0960251	0.38342		0.0389275	0.0305293
740	G	0.15079	0.0634133	0.19346	0.037307	0.3107		0.16039	0.0248194
741	C	0.204175	0.0671822	0.1487		0		0
742	A	0.30136	0.0583222	0.791585	0.0422638	0.56131		0.168495	0.0470438
743	G	0.705315	0.033128	0.513235	0.232589	0.70835		0.276855	0.10678
744	A	0.566675	0.0752432	0.69569	0.172322	0.75814	0.137235	0.2936	0.0146088
745	A	0.42257	0.0712764	0.60879	0.161305	0.668585	0.132377	0.38061	0.0776403
746	C	0.071335	0.0743381	0.14223		0.166615	0.0205132	0.148635	0.00969443
747	C	0	0.0705	0.031771		0.104057	0.101828	0.059142	0.0845672
748	U	0.002668	0.0501042	0.05537	0.0400123	0.0788155	0.0617509	0.040301	0.114465
749	C	0.0418624	0.0714285	0	0.0332588	0.0505439	0.0596799	0.246135	0.184491
750	C	0.13051	0.0384808	0	0.0975843	0.05828	0.248477	0.24104
751	A	0.113891	0.0656322	0.19741	0.0247346	0.22402	0.0764807	0.28164	0.0563281
752	G	0.169375	0.0436497	0.145485	0.059998	0.130295	0.0399869	0.35798	0.0616031
753	G	0.0596	0.0645023	0.25497	0.147757	0.246025	0.0596303	0.101469	0.0376054
754	G	0.13333	0.0346199	0.341415	0.243323	0.61828		0.15146	0.0425678
755	G	0.32794	0.0125865	0.289555	0.226126	0.38556		0.418505	0.31269
756	C	0.570475	0.0588384	0.22325		0.58342		0.41172
757	A	0.37113	0.0252013	0.497975	0.0525734	0.56724	0.0165322	0.51148	0.0014425
758	A	0.554295	0.00538108	0.569365	0.0713259	0.63259	0.0607405	0.611415	0.19746
759	A	0.397655	0.0138098	0.597095	0.0867408	0.66744	0.100947	0.0556051	0.0880418
760	U	0.29309	0.0145098	0.59835	0.0820385	0.643555	0.175242	0.0315455	0.021716
761	G	0.134457	0.0511571	0.391385	0.115704	0.399695	0.0686389	0	0.0122308
762	G	0.113835	0.00355675	0.331055	0.149447	0.347315	0.0439325	0.0158515	0.059631
763	U	0.082541	0.0522114	0.21046	0.036812	0.28468	0.114806	0.109342	0.0539926
764	A	0.50257	0.0290197	0.39641	0.0593687	0.48989	0.0866489	1.33135	0.0313248
765	C	0.32058						0.514265	0.32867
766	A	0.132845	0.0269337	0.392975	0.00740341	0.43566	0.090439	0.38073	0.0226698
767	U	0.178435	0.00994899	0.336455	0.0633073	0.411685	0.0223941	0.478355	0.0937694
768	C	0.259975	0.100459					0.528445	0.413014
769	A	0.353	0.0420163	0.41217	0.0863377	0.491475	0.126664	0.70974	0.102686
770	G	0.228925	0.0558685	0.17304	0.0344927	0.203825	0.0349099	0.638475	0.0341603
771	G	0	0.00506288	0.0073235	0.0277561	0.0536755	0.0367406	0.088269	0.0250896
772	C	0	0.0191998	0	0.029778	0.0038445	0.023833	0.00598945	0.000832901
773	C	0.0397635	0.0784316	0	0.108619	0	0.129979	0.12898	0.128128
774	A	0.136631	0.0551812	0.14682	0.00824487	0.150335	0.0302288	0.111749	0.0453411
775	U	0.17278	0.102629					0.132895	0.0336795
776	A	0.348685	0.0120279	0.31418		0.20783		0.362255	0.0962867
777	U	0.317295	0.0138239	0.43531		0.44209	0.0653084	0.541385	0.116666
778	C	0.427625	0.0863307			0		0.30936
779	A	0.36943	0.00865499	0.309745	0.00782767	0.376525	0.0558685	0.43561
780	C	0.0538365	0.00990444	0.084839	0.0445916	0.14013	0.0246922	0.16346
781	C	0.0986855	0.0507342	0.15849	0.0414506	0.17666	0.0572049	0.0827535	0.0231245
782	U	0.484625	0.172456			0		0.269415	0.00144957
783	A	0.886035	0.0364372	0.97915	0.113915	1.07089	0.323735	0.66687	0.0813456
784	G	1.73535	0.168079	0.68682	0.23459	0.596835	0.210711	0.815375	0.000869741
785	A	1.0561	0.0202233	0.745605	0.106667	0.79441	0.0495823	0.66117	0.0721673
786	A	0.633055	0.0918037	0.566185	0.0508905	0.63901	0.00780646	0.50702	0.108555
787	C	0.26381	0.0263609	0.258885	0.0865994	0.35351	0.0619426	0.252115	0.0011243
788	U	0.51638	0.0448447	0.48088	0.200012	0.585685	0.120837	0.248195	0.101152
789	U	0.963735	0.0918744					0.58811
790	U	1.0989	0.0408708					0.91073	0.168108
791	A	1.0198	0.0244659	0.931345	0.0699682	1.089	0.0827315	0.887215	0.109354
792	A	0.56265	0.00487904	0.728395	0.0309218	0.68477	0.0944695	0.453635	0.122393
793	A	1.01869	0.0425749	0.975365	0.16721	1.01223	0.0570918	0.87189	0.0866771
794	U	0.94154	0.00429921	0.98243	0.188048	1.02385	0.0422072	0.729985	0.066461
795	G	0.137445	0.018802	0.177795	0.0684691	0.26824	0.181288	0.14966	0.00823072
796	C	0.11814	0.000282843	0.0200275	0.0441298	0.0890835	0.0645256	0.529855	0.75879
797	A	0	0.00869585	0	0.0260591	0	0.00369425	0.013006	0.0507476
798	U	0.0217115	0.027442	0.0253685	0.0164028	0.0508014	0.0680189	0.00223	0.0322837
799	G	0	0.0251256	0.0044147	0.00346284	0.0079264	0.0172415	0	0.0198959
800	G	0	0.0164723	0	0.0160182	0.0135365	0.0477219	0.039052
801	G	0.073416	0.00828022	-0.000424	0.0223644	0.064424	0.116582	0.15014
802	U	0	0.0151191	0.0452385	0.0148669	0.089602	0.0358475	0	0.013259
803	A	0.30916	0.0122612	0.32215	0.117054	0.27184	0.0047659	0.28471	0.0661993
804	A	0.618115	0.0323501	0.57044	0.143953	0.57887	0.143953	0.50544	0.0300379
805	A	0.89444	0.00756604	0.76925	0.153301	0.748805	0.137384	0.8233	0.0499359
806	A	0.520145	0.0296631	0.74092	0.0968312	0.695535	0.176741	0.443995	0.108477
807	G	0.98079	0.0275913	0.0336095	0.178573	0.0989755	0.117047	0.82422	0.0403899
808	U	1.2882						0.73784
809	A	0.336395	0.0679317	0.885575	0.29306	0.900585	0.134725	0.21931
810	G	0.8918	0.0330077	0		0.0469112	0.0540736	0.51419
811	U	1.3054						0.77168
812	A	1.0927	0.0304056	1.2314	0.388343	1.48465	0.178686	1.038	0.13138
813	G	0.95923	0.0513925	0.67403	0.0900571	0.63147	0.314153	0.871945	0.0853124
814	A	0.934455	0.0684974	0.89213	0.111709	0.931605	0.0963009	0.876305	0.202791
815	A	1.7212	0.0159806	1.48855	0.361402	1.4092	0.149341	1.6238	0.157543
816	G	0.0890905	0.111241	0.351555	0.0845488	0.369195	0.220342	0.206145	0.0119289
817	A	0.2002	0.00746705	0.624615	0.115817	0.633385	0.00519723	0.2513	0.126332
818	G	0.796975	0.0205697	0.50613	0.215851	0.49605	0.203703	0.71357	0.134336
819	A	0.95287	0.0423557	0.91918	0.199291	1.03784	0.231316	0.87063	0.106731
820	A	0.662005	0.031742	0.66952	0.119614	0.73431	0.0105925	0.535385	0.00386787
821	G	0.243995	0.0477651	0.2309	0.0382262	0.26892	0.0906369	0.141575	0.00842164
822	G	0.0349385	0.0352415	0.12877	0.00424264	0.15021	0.0196859	0.0485545	0.00956503
823	C	0.0127044	0.0128532	0.166105	0.00837922	0.22498	0.157572	0.017391	0.00341533
824	U	0	0.00543907	0.274435	0.11511	0.288145	0.0516683	0.048086	0.0140332
825	U	0.32113	0.0617304	0.588645	0.23809	0.609055	0.0464781	0.337725	0.131402
826	U	0.40337	0.0469095	0.644765	0.257804	0.660945	0.00468812	0.47417	0.0542775
827	C	0.39718	0.0735815			0.121842	0.128167	0.55164	0.249312
828	A	0.47367	0.0479277	0.491985	0.0394778	0.58337	0.0619567	0.46398	0.0238436
829	G	0.0377252	0.0546931	0	0.183438	0.010125	0.175497	0.073811	0.0448716
830	C	0.0223786	0.0427126	0.006173	0.0256538	0.059569	0.057673	0.023051	0.0730979
831	C	0.13955	0.0172675	0.0470205	0.0471449	0.119376	0.0924528	0.134482	0.0869154
832	C	0.1936	0.0851357	0.048672		0.036325	0.0888126	0.234415	0.163886
833	A	0.339345	0.00576292	0.45956	0.0405596	0.506485	0.0997233	0.307415	0.0717643
834	G	0.781705	0.00147785	0.46534	0.243386	0.40894	0.147757	0.78963	0.108555
835	A	0.82966	0.00572756	0.746375	0.0665458	0.77135	0.151717	0.81181	0.132413
836	A	0.687125	0.0707743	0.889815	0.0175716	1.019	0.330777	0.677355	0.079005
837	G	1.00387	0.0812183	0		0		1.09615	0.122117
838	U	0.92227	0.0342381					0.72809	0.00554372
839	A	0.96887	0.0213405	0.718885	0.337665	0.91528	0.0412668	0.877885	0.0907713
840	A	0.935305	0.023483	0.726015	0.0743523	0.75879	0.129231	0.890645	0.0294227
841	U	0.496145	0.0479913	0.420185	0.06796	0.46165	0.150656	0.404795	0.0655417
842	A	0.0719905	0.0333337	0.108178	0.0698643	0.173365	0.0875045	0.0494775	0.0413679
843	C	0.046507		0	0.032994	0	0.0678412	0.013796	0.0749363
844	C	0.091389		0	0.0256022	0	0.0267407	0.039073	0.0958936
845	C	0.13564		0	0.00339128	0.0180107	0.0151098	0.18511	0.0347048
846	A	0	0.00942411	0	0.00428586	0.0217315	0.00332411	0	0.0506771
847	U	0.0054517	0.00311198	0.02001	0.00955018	0.0231595	0.025615	0.0538555	0.00121127
848	G	0.169675	0.00721956	0.0202684	0.0231388	0	0.0623951	0.202165	0.0545816
849	U	0.26703	0.0159948	0.120002	0.132283	0.36359	0.146527	0.26967	0.0103096
850	U	0.525965	0.0474822	0.5903	0.189307	0.453195	0.4453	0.409905	0.124755
851	U	0.458225	0.121035	0.45019	0.177809	0.373705	0.474886	0.34268	0.107933
852	U	0.605235	0.0575656	0.481955	0.00127986	0.59926	0.0593687	0.59334	0.0210576
853	C	0.88117						0.43672
854	A	0.600825	0.0293096	0.758595	0.189483	0.77966	0.0309289	0.592305	0.0736027
855	G	0.452265	0.0239638	0.249365	0.0361968	0.24627	0.200578	0.38662	0.192984
856	C	0.6577						0.10792
857	A	0.40736	0.0509541	0.586725	0.0992283	0.69603	0.0309006	0.257215	0.0262266
858	U	0.492285	0.00218496	0.4049	0.135439	0.53875	0.165675	0.3538	0.03025
859	U	0.93906						0.561375	0.0705056
860	A	0.635855	0.0422072	0.68084	0.228537	0.640195	0.440124	0.577155	0.142673
861	U	0.483015	0.0481045	0.27472	0.138409	0.5006	0.189943	0.53355	0.0355816
862	C	0.92277						0.44463
863	A	0.644505	0.0065266	0.866035	0.187249	0.889765	0.182766	0.71525	0.0566251
864	G	0.803115	0.0177696	0.52483	0.0456791	0.522535	0.378168	0.758305	0.0835164
865	A	0.853345	0.0443992	0.78447	0.112359	0.884825	0.0259437	0.86018	0.138876
866	A	0.70492	0.0599909	0.97067	0.131423	0.971955	0.0648346	0.68877	0.151971
867	G	0.835685	0.0420516	0.385165	0.341837	0.66807	0.251999	0.94258	0.136217
868	G	1.7543	0.0780646	1.109	0.151604	1.13861	0.197983	2.0066	0.135623
869	A	0.649665	0.03771	0.86249	0.116856	0.788305	0.40262	0.85146	0.24712
870	G	0.082815	0.046761	0.218245	0.082286	0.204575	0.26247	0.112993	0.210813
871	C	0	0.00676065	0.010568	0.0443823	0.007248	0.0697349	0.0222175	0.0836387
872	C	0.15188	0.0548432	0	0.0529319	0	0.210002	0.381215	0.0809001
873	A	0.787265	0.109976	0.421515	0.0492783	0.458865	0.0695581	1.10916	0.212606
874	C	0	0.0537274	0.0102955	0.0568662	0.021974	0.123342	0.0673172	0.0890994
875	C	0	0.0249035	0	0.00686459	0	0.0575982	0.043667	0.113764
876	C	0.00311	0.052398	0		0	0.0544614	0.13747	0.0338704
877	C	0	0.0147587	0	0.0818632	0	0.16966	0.107245	0.0140919
878	A	0.0023	0.0578894	0.035398	0.016494	0.038416	0.0698226	0.0143808	0.0254194
879	C	0.0330635	0.00867549	0				0.154465	0.0617516
880	A	0.347985	0.0403546	0.488435	0.0429143	0.55417	0.0418042	0.45031	0.0927724
881	A	0.662875	0.0272448	0.822985	0.105691	0.818775	0.0449932	0.679045	0.128983
882	G	0.659565	0.046068	0.60462	0.0983586	0.5235	0.238776	0.837215	0.0653155
883	A	0.966805	0.0544402	0.723785	0.186386	0.81028	0.00257387	1.13455	0.127491
884	U	0.51029	0.0258094	0.61879	0.0427941	0.67956	0.188048	0.66563	0.122542
885	U	0.56232	0.0033234	0	0.174514	0.56555		0.52862	0.0866064
886	U	0.704875	0.0273014					0.58012	0.0442366
887	A	0.5711	0.0844427	0.77373	0.295783	0.767995	0.293725	0.50972	0.155097
888	A	0.460695	0.0941513	0.663875	0.153577	0.725935	0.112847	0.4054	0.061292
889	A	0.844815	0.0132583	0.63677	0.147375	0.87956	0.0505723	0.88223	0.141959
890	U	0.89765	0.0474327					0.874885	0.0706753
891	A	0.72263	0.0335734	0.722745	0.418968	0.672415	0.302578	0.832835	0.0520926
892	C	0.22216	0.0271529	0.112662	0.187154	0.073915	0.192807	0.306445	0.136776
893	C	0.30415	0.0240558					0.526415	0.0472701
894	A	0.436455	0.0263256	0.539765	0.26759	0.584955	0.0504521	0.93524	0.00111723
895	U	0.44737	0.00321026	0.56052	0.233091	0.6361	0.0609667	0.90518	0.0619708
896	G	0.34094	0.0436002	0.30455	0.0970292	0.384805	0.0825406	0.73688	0.0129259
897	C	0.267625	0.0160584			0		0.438295	0.00731856
898	U	0.20256	0.0141139	0.52121	0.0996738	0.533775	0.016214	0.28165	0.0883176
899	A	0.670575	0.0177837	0.835825	0.116807	0.959745	0.0590505	0.667285	0.10719
900	A	0.412475	0.0147432	0.64735	0.1787	0.70718	0.139738	0.538855	0.058202
901	A	0.447525	0.0204283	0.31251		0.50296	0.23961	0.54136
902	C	0.37505	0.0285954					0.20765
903	A	0.48014	0.073624	0.35839		0.53958		0.46895
904	C	0.86487	0.236216					0.73998
905	A	0.79742	0.0145947	0.62713	0.209742	0.668295	0.0149553	1.009
906	G	0.24236		0.31139	0.238055	0.33133	0.2097	0.3125
907	U			0.119557	0.077786	0.14471	0.00972979	0.10053
908	G			0.019252	0.00328098	0.038383	0.0255944	0.096345
909	G			0.00261803	0.00277747	0.0116996	0.0163673	0.042964
910	G			0	0.0625945	0	0.0278842	0.047828
911	G			0.014182	0.00110733	0.065103	0.0635222	0.11834
912	G			0.065965	0.0269266	0.033868	0.0140304	0.18037
913	G			0.0819025	0.130217	0.0674098	0.0906514	0.3096
914	A			0.23105	0.108527	0.26	0.0544048	0.40927
915	C			0.10731		0	0.117815	0.42637
916	A			0.357345	0.117641	0.39869	0.0689288	0.72995
917	U			0.357495	0.0823709	0.45926	0.041394	0.588
918	C							0.68407
919	A			0.84053		0.78275		1.2657
920	A			0.72232		0.82085		0.82013
921	G			0.32277		0.28897		0.4183
922	C			0.064706		0.063781
923	A			0.51371
924	G			0.22862
925	C			0.19869
926	C			0.14723
